# Supplementary material for: A Qualitative Study on the Barriers and Enablers to Effective Hypertension Management in Ghana
Source: Healthcare (Basel). 2025 Feb 22;13(5):479. doi: 10.3390/healthcare13050479 (PMC11898504; doi:10.3390/healthcare13050479)
Supplement: Supplementary file 1 [file healthcare-13-00479-s001.zip]

Archive with 1 entries (1 files):
- healthcare-3434593-supplementary.pdf
